# Supplementary material for: Bayesian Estimation of the True Prevalence of Caprine Arthritis Encephalitis in Hungarian Goat Herds
Source: Viruses. 2025 Oct 31;17(11):1455. doi: 10.3390/v17111455 (PMC12656812; doi:10.3390/v17111455)
Supplement: Supplementary file 1 [file viruses-17-01455-s001.zip]

Archive with 2 entries (2 files):
- CAE_simulated_data.R
- CAE_basic_model.stan
