# Supplementary material for: Bayesian Estimation of the True Prevalence of Caprine Arthritis Encephalitis in Hungarian Goat Herds
Source: Viruses. 2025 Oct 31;17(11):1455. doi: 10.3390/v17111455 (PMC12656812; doi:10.3390/v17111455)
Supplement: Supplementary file 1 [file viruses-17-01455-s001.zip › CAE_simulated_data.R]

##########################################################################
# CAE - Bayesian model using simulated data 
# 
##########################################################################

# Set your working directory here
setwd("...")

library(MASS) # to sample from negative binomial

# Number of herds by herd size group 
nSIZE = c(27, # very small (<21) 
          11, # small      (21-50)
          6,  # medium     (51-100)
          9)  # large      (>100)

# Herd size categories
# 1 very small (<21) 
# 2 small      (21-50)
# 3 medium     (51-100)
# 4 large      (>100)
hSIZE = rep(x=1:4, times=nSIZE)

# Number of all herds
nHERD = sum(nSIZE) 

# To replicate simulation
set.seed(19990429)

# Sizes of samples of animals to test in each herd
nSAMPLE = c(5+rbinom(n=nSIZE[1], size= 15, prob=1.0),
            5+rbinom(n=nSIZE[2], size= 45, prob=0.7),
            5+rbinom(n=nSIZE[3], size= 95, prob=0.5),
            5+rbinom(n=nSIZE[4], size=295, prob=0.5))

# Proportions of infected herds in herd size groups
pHTP = c(0.047, 0.249, 0.778, 0.749)

# Mean within herd prevalence of infection in infected herds
muw = 0.58

# Sensitivity of the diagnostic test (Kaba et al., 2023)
Se = 0.913 # 97.0/(97.0+9.20)
# Specificity of the diagnostic test (Kaba et al., 2023)
Sp = 0.985 # 86.0/(86.0+1.27)
# Apparent prevalence of infection in infected herds
AP = Se*muw+(1-Sp)*(1-muw)

# Number of simulated positive test results in samples selected from herds
nPOS = rep(NA_real_,nHERD)
for (n in (1:nHERD)) {

  if (rbinom(1,1,pHTP[hSIZE[n]]) > 0.1) { # Herd n is infected
    nPOS[n] = rbinom(1,nSAMPLE[n],AP) 
  } else { # Herd n is not infected
    nPOS[n] = rbinom(1,nSAMPLE[n],1-Sp) 
  }

}

##########################################################################
# Bayesian analysis
#
# List of input data
LData =
  list(
    nHERD   = nHERD,   # Number of all herds
    nSAMPLE = nSAMPLE, # Number of goats in each sample
    nPOS    = nPOS,    # Number of test positive goats in each sample
    VSMALL  = 1*(hSIZE==1), # very small herd
    SMALL   = 1*(hSIZE==2), # small herd
    MEDIUM  = 1*(hSIZE==3), # medium sized herd
    LARGE   = 1*(hSIZE==4)) # large herd

str(LData)
LData

# The number of herds by size category
sum(LData$VSMALL)
sum(LData$SMALL)
sum(LData$MEDIUM)
sum(LData$LARGE)

library(rstan)
options(mc.cores = parallel::detectCores())
rstan_options(auto_write = TRUE)
Sys.setenv(LOCAL_CPPFLAGS = '-march=corei7 -mtune=corei7')

library(ggplot2)

# Garbage Collector 
gc()

# Compilation of the model
CAE_fit = stan(file="CAE_basic_model.stan", data=LData, chains=4, iter=10000,
               control=list(adapt_delta=0.95, max_treedepth=15))

# save(CAE_fit, file="CAE_basic_model.RData")
# load("CAE_basic_model.RData")

# Posterior means, SDs, quantiles
print(CAE_fit, pars=c("Se","Sp","psiw",
                      "HTPv","HTPs","HTPm","HTPl","wmHTP",
                      "dHTPsv","dHTPmv","dHTPlv","dHTPms","dHTPls","dHTPlm",
                      "muw"),
      digits_summary = 3)

# Convergence, correlation, etc. 
# (A few diagnostic graphs selected for illustration.)
traceplot(CAE_fit, pars = c("Se","Sp","psiw","HTPv","HTPs","HTPm","HTPl","muw"))
pairs(CAE_fit, pars = c("psiw","HTPv","HTPs","HTPm","HTPl","muw")) 
stan_ac(CAE_fit, pars = c("psiw","HTPv","HTPs","HTPm","HTPl","muw")) 

# Some diagnostics about the quality of the resulting MCMC simulation
check_hmc_diagnostics(CAE_fit)

stan_diag(CAE_fit)
stan_diag(CAE_fit, info="treedepth")
stan_diag(CAE_fit, info="divergence")
stan_diag(CAE_fit, info="stepsize")

##########################################################################
# Posterior predictive checks
#

library(bayesplot)
library(gtools) # inv.logit

# Extract the simulated draws from the posterior
theta  = extract(CAE_fit)
str(theta)

Ses    = theta$Se
Sps    = theta$Sp
CWHPs  = theta$CWHP
muws   = theta$muw
psiws  = theta$psiw
HTPvs  = theta$HTPv
HTPss  = theta$HTPs
HTPms  = theta$HTPm
HTPls  = theta$HTPl

# One posterior replication of the number of positive tests 
CAE_Rep = function (
  s ) # Index of the current simulated replication
{
  POS  = rep(NA_real_,nHERD)

  for (n in 1:nHERD) {
    # Number of simulated positive cases 
    POS[n] = 0

    # Herd true prevalence according to the size of the actual herd
    HTP = HTPvs[s]*LData$VSMALL[n]+HTPss[s]*LData$SMALL[n]+
          HTPms[s]*LData$MEDIUM[n]+HTPls[s]*LData$LARGE[n]

    if (rbinom(1, 1, HTP) > 0.1) { # Herd n is simulated to be infected
      # Apparent prevalence
      pi1    = Ses[s]*CWHPs[s,n] + (1-Sps[s])*(1-CWHPs[s,n])
      POS[n] = POS[n] + rbinom(1, LData$nSAMPLE[n], pi1)
    } else { # Herd n is simulated not to be infected
      POS[n] = POS[n] + rbinom(1, LData$nSAMPLE[n], 1-Sps[s])
    }
  }
  
  return (POS)
}

# Produce the replications and inspect
nsims = length(Ses)
yRep  = sapply(1:nsims, CAE_Rep)
str(yRep)
yRep  = t(yRep)
str(yRep)

# Actual observed number of positive cases in the samples
y = LData$nPOS  

##########################################################################
# Graphical posterior predictive checks, Bayesian p-values
# 
##########################################################################

# Mean
ppc_stat(y, yRep, stat="mean")
# Bayesian p-value
sum(mean(y) <= apply(yRep,1,mean))/nrow(yRep)  

# Density plots of frequencies of observed and simulated (replicated) positive cases 
ppc_dens_overlay(y, yRep[900:1100,])

# Median
ppc_stat(y, yRep, stat="median")
# Bayesian p-value
sum(median(y) <= apply(yRep,1,median))/nrow(yRep)

# Standard deviation
ppc_stat(y, yRep, stat="sd")
# Bayesian p-value
sum(sd(y) <= apply(yRep,1,sd))/nrow(yRep)

# Scatterplot of observed vs. average replicated frequencies of positive cases 
# by herds
ppc_scatter_avg(y, yRep)

# Two-dimensional graphical check
ppc_stat_2d(y, yRep, stat = c("mean", "sd"))
