# Supplementary material for: Bayesian Estimation of the True Prevalence of Caprine Arthritis Encephalitis in Hungarian Goat Herds
Source: Viruses. 2025 Oct 31;17(11):1455. doi: 10.3390/v17111455 (PMC12656812; doi:10.3390/v17111455)
Supplement: Supplementary file 1 [file viruses-17-01455-s001.zip › CAE_basic_model.stan]

/* CAE */

data {
  int<lower=1> nHERD; // Number of all herds
  int<lower=1> nSAMPLE[nHERD]; // Number of goats in each sample
  int<lower=0> nPOS[nHERD];    // Number of test positive goats in each sample
  int<lower=0, upper=1> VSMALL[nHERD]; // very small herd
  int<lower=0, upper=1> SMALL[nHERD];  // small herd
  int<lower=0, upper=1> MEDIUM[nHERD]; // medium sized herd
  int<lower=0, upper=1> LARGE[nHERD];  // large herd
}
parameters {
  real<lower=0.501, upper=0.999> Se; // Sensitivity
  real<lower=0.501, upper=0.999> Sp; // Specificity

  real<lower=0.001, upper=0.999> CWHP[nHERD]; // Conditional within-herd animal-level prevalence

  real<lower=0.001, upper=0.999> muw; // Conditional within herd mean prevalence 
  real<lower=0.001> psiw;  // Precision of the within herd level random effects

  real<lower=0.001, upper=0.999> HTPv; // Herd true prevalence - very small herd
  real<lower=0.001, upper=0.999> HTPs; // Herd true prevalence - small herd
  real<lower=0.001, upper=0.999> HTPm; // Herd true prevalence - medium sized herd
  real<lower=0.001, upper=0.999> HTPl; // Herd true prevalence - large herd
}
transformed parameters {
}
model {
  real HTP;
  real AP;    // Apparent prevalence 
  real t1;
  real t2;

  Se ~ beta(97.0, 9.2); // Kaba et al., 2023    
  Sp ~ beta(86.0, 1.27);

  // Conditional within herd mean prevalence 
  muw  ~ beta(1, 1); // non-informative prior
  
  // Precision of the within herd level random effects - non informative prior
  psiw ~ gamma(0.01,0.01); // non-informative prior 

  // Herd true prevalence by herd size (non-informative priors)
  HTPv ~ beta(1, 1); // very small herd
  HTPs ~ beta(1, 1); // small herd
  HTPm ~ beta(1, 1); // medium sized herd
  HTPl ~ beta(1, 1); // large herd

  // The components of the loglikelihood are calculated for each herd 
  for (n in 1:nHERD) {

    // The conditional within herd prevalence CWHP[n] follows beta distribution
    target += beta_lpdf( CWHP[n] | muw*psiw, (1-muw)*psiw );

    t1 = 0; // Loglikelihood component if herd n is supposed to be infected
    t2 = 0; // Loglikelihood component if herd n is not supposed to be infected

    // Apparent prevalence
    AP   = Se*CWHP[n] + (1-Sp)*(1-CWHP[n]);

    t1 += binomial_lpmf( nPOS[n] | nSAMPLE[n], AP);
    t2 += binomial_lpmf( nPOS[n] | nSAMPLE[n], 1-Sp);

    // True herd prevalence in the actual herd size
    if (SMALL[n]==1) {
      HTP = HTPs;
    } else if (MEDIUM[n]==1) {
      HTP = HTPm;
    } else if (LARGE[n]==1) {
      HTP = HTPl;
    } else {
      HTP = HTPv;
    }

    // The unconditional loglikelihood component of herd n is added to the loglikelihood total
    target += log_mix(HTP, t1, t2);
  }
}
generated quantities {
  real dHTPsv;
  real dHTPmv;
  real dHTPlv;
  real dHTPms;
  real dHTPls;
  real dHTPlm;

  real wmHTP;

  dHTPsv = HTPs - HTPv;
  dHTPmv = HTPm - HTPv;
  dHTPlv = HTPl - HTPv;
  dHTPms = HTPm - HTPs;
  dHTPls = HTPl - HTPs;
  dHTPlm = HTPl - HTPm;

  wmHTP = 0; // Weighted mean HTP 
  for (n in 1:nHERD) {
    // True herd prevalence in the actual herd size
    if (SMALL[n]==1) {
      wmHTP += HTPs;
    } else if (MEDIUM[n]==1) {
      wmHTP += HTPm;
    } else if (LARGE[n]==1) {
      wmHTP += HTPl;
    } else {
      wmHTP += HTPv;
    }
  }
  wmHTP /= nHERD;
}
